# Supplementary material for: The 1 –Cys peroxiredoxin, PRDX-6, suppresses an NHR-49-dependent pro-survival response, including the Flavin monooxygenase, FMO-2, that protects against fungal and bacterial infection
Source: Redox Biol. 2025 Dec 29;91:103992. doi: 10.1016/j.redox.2025.103992 (PMC12930036; doi:10.1016/j.redox.2025.103992)
Supplement: Multimedia component 2 [file mmc2.xlsx]

## Sheet: Sheet1
Table S13. Relative fatty acid composition of WT, prdx-6, and prdx-2 C. elegans strains and dietary E. coli OP50 determined by GC-MS
	14:0	15iso	16:0	17iso	16:1	17d	18:0	18:1n-9	18:1n-7	18:2	19d	18:3n-6	20:3	20:4	20:4n-3	20:5		Saturated	MUFA	PUFA	MMBC	Cyclopropyl
WT	0.00915119	0.0322468	0.0508136	0.0364254	0.0114713	0.179157	0.0685118	0.0329278	0.113971	0.0634818	0.159282	0.015495	0.0288866	0.00882969	0.0434843	0.145864		0.128477	0.15837	0.306042	0.0686722	0.338439
WT	0.00905396	0.0322453	0.0459301	0.0356888	0.0101332	0.195981	0.0713774	0.0329665	0.111062	0.0618084	0.175565	0.0135478	0.02746	0.00757195	0.0392072	0.130401		0.126361	0.154162	0.279996	0.0679342	0.371546
WT	0.0101085	0.0310668	0.0424443	0.0358226	0.011487	0.198148	0.0642389	0.0320866	0.112809	0.0629768	0.170431	0.0150204	0.0276383	0.00779408	0.039636	0.138292		0.116792	0.156383	0.291357	0.0668894	0.368579
WT	0.0107327	0.0395016	0.0449887	0.0382568	0.0107859	0.22673	0.0528622	0.0354702	0.0978808	0.0478244	0.19959	0.0144051	0.0281984	0.00669675	0.0342524	0.111824		0.108584	0.144137	0.243201	0.0777584	0.42632
WT	0.010161	0.0318485	0.0425963	0.0372611	0.0109299	0.202309	0.0682792	0.0311261	0.111282	0.0609101	0.17305	0.0143302	0.0276233	0.00742496	0.0362433	0.134624		0.121037	0.153338	0.281156	0.0691096	0.37536
WT	0.0103336	0.0389262	0.0412899	0.0397819	0.0101331	0.2177	0.0576132	0.0348758	0.103089	0.0509852	0.192409	0.0152581	0.0291218	0.00740853	0.034626	0.116449		0.109237	0.148098	0.253848	0.0787081	0.410109
ave	0.0099235	0.0343059	0.0446772	0.0372061	0.0108234	0.203338	0.0638138	0.0332422	0.108349	0.0579978	0.178388	0.0146761	0.0281547	0.00762099	0.0379082	0.129576		0.118414	0.152415	0.275933	0.071512	0.381725
sd	0.000673238	0.00383038	0.00346734	0.00158539	0.00060429	0.016854	0.00718032	0.0016505	0.00639878	0.0067903	0.0149058	0.000720268	0.000707745	0.000697296	0.0035405	0.0130758		0.0113209	0.00865357	0.0255319	0.00541577	0.0317598
prdx-2	0.0117277	0.0308872	0.0536531	0.034179	0.011356	0.211587	0.0715018	0.0319142	0.113048	0.0654607	0.165642	0.0142624	0.0217061	0.00725305	0.0324779	0.123343		0.136883	0.156318	0.264503	0.0650662	0.37723
prdx-2	0.0106117	0.0376045	0.0433093	0.0359166	0.0117798	0.229946	0.055692	0.0377323	0.105832	0.0585251	0.184633	0.0148641	0.023383	0.0073249	0.0288645	0.113981		0.109613	0.155344	0.246943	0.0735212	0.414579
prdx-2	0.0104308	0.0355147	0.0433302	0.0368759	0.0111961	0.236308	0.0575808	0.0357089	0.101456	0.0568044	0.188584	0.0137421	0.0236132	0.0071248	0.0282901	0.11344		0.111342	0.148361	0.243015	0.0723906	0.424892
prdx-2	0.00946609	0.0302739	0.0428004	0.0342087	0.0116149	0.235023	0.0602404	0.0361821	0.105499	0.0632723	0.184863	0.0136761	0.0220404	0.00712519	0.0293151	0.114399		0.112507	0.153296	0.249828	0.0644827	0.419886
prdx-2	0.0100713	0.0331887	0.0449498	0.0351237	0.0122102	0.233777	0.0585583	0.0384229	0.111674	0.0620157	0.181572	0.0135717	0.0220889	0.00696705	0.0279529	0.107856		0.113579	0.162307	0.240453	0.0683124	0.415349
prdx-2	0.0112347	0.0395811	0.0456242	0.0371791	0.0105197	0.238339	0.0573951	0.0356541	0.0989285	0.0529204	0.188641	0.0138723	0.0235524	0.00679588	0.0281267	0.111635		0.114254	0.145102	0.236903	0.0767603	0.42698
ave	0.0105904	0.0345084	0.0456112	0.0355805	0.0114461	0.23083	0.0601614	0.0359357	0.106073	0.0598331	0.182323	0.0139981	0.0227307	0.00709848	0.0291712	0.114109		0.116363	0.153455	0.246941	0.0700889	0.413153
sd	0.000808453	0.00371798	0.00408687	0.00129625	0.000574905	0.00983594	0.00575272	0.0022706	0.00552754	0.00462453	0.00859896	0.000487176	0.000873801	0.000192564	0.0016971	0.00511921		0.010648	0.00837305	0.0129944	0.00501423	0.0184349
prdx-6	0.00733363	0.0227516	0.0442491	0.0435833	0.0257626	0.191401	0.0572716	0.0253764	0.204524	0.0541025	0.123569	0.00955403	0.0314839	0.0128511	0.0338676	0.112319		0.108854	0.255663	0.254178	0.0663349	0.31497
prdx-6	0.00737754	0.0228078	0.0431954	0.0428621	0.0268051	0.190321	0.0520276	0.0245292	0.219536	0.0504303	0.118009	0.010307	0.0331408	0.0126716	0.0349834	0.110996		0.102601	0.27087	0.252529	0.0656699	0.30833
prdx-6	0.00838311	0.0237081	0.0545349	0.0420596	0.021715	0.187341	0.0813212	0.0328176	0.179266	0.0575035	0.125485	0.00933571	0.0319347	0.0119608	0.031611	0.101023		0.144239	0.233799	0.243368	0.0657677	0.312826
prdx-6	0.00842922	0.0248729	0.0443232	0.0454253	0.0276398	0.193758	0.0500161	0.0256712	0.200966	0.0557049	0.12087	0.0101117	0.0331856	0.0134674	0.0329951	0.112563		0.102768	0.254277	0.258028	0.0702982	0.314628
prdx-6	0.00849798	0.0233003	0.0422456	0.0455292	0.0248573	0.204352	0.0485693	0.0284746	0.182712	0.0606094	0.134198	0.0100582	0.0327827	0.0143851	0.031592	0.107837		0.099313	0.236044	0.257264	0.0688296	0.33855
prdx-6	0.0087791	0.0256135	0.0437337	0.0450186	0.0303561	0.189814	0.0478447	0.0274661	0.212973	0.0563523	0.118755	0.0105477	0.0332856	0.0154947	0.0309722	0.102993		0.100357	0.270795	0.249646	0.070632	0.30857
ave	0.00813343	0.0238424	0.0453803	0.0440797	0.0261893	0.192831	0.0561751	0.0273892	0.199996	0.0557838	0.123481	0.00998571	0.0326356	0.0134718	0.0326702	0.107955		0.109689	0.253575	0.252502	0.067922	0.316312
sd	0.000564309	0.00106229	0.00415363	0.00132934	0.00264012	0.00549515	0.0116612	0.00276389	0.0147203	0.00311073	0.00544604	0.000418127	0.000685508	0.00117153	0.00141762	0.00451332		0.0163792	0.0201243	0.0113168	0.00239163	0.0109412
E. coli OP50	0.062885	0	0.329211	0	0.00998893	0.265139	0.00403032	0	0.0403625	0	0.288383	0	0	0	0	0		0.396127	0.0503515	-	-	0.553522
fatty acid nomenclature x:y(n-z) x= # of carbons, y= # of double bonds, n-z = location of terminal double bonds, z carbons from the methyl end
15:iso	13-methyltetradecanoic acid
17:iso	15-methylhexanoic acid
17D	cis-9,10-methylenehexadecanoic acid
19D	cis-11,12-methylene octadecanoic acid
-	not detected (<0.25%)
Saturated (SAT) = sum of 14:0, 16:0. 18:0
Monounsaturated (MUFA) = sum of 16:1, 18:1(n-9), 18:1(n-7)
Polyunsaturated (PUFA) = sum of 18:2, 18:3(n-6), 20:3(n-6), 20L4(n-6), 20:4(n-3), 20:5(n-3)
Monomethyl branch chain (MMBC) = sum of 15:iso, 17:iso
Cyclopropyl (Cyclo) = sum of 17D, 19D
